# Supplementary material for: Patient-Centred Communication and Behavioural Guidance: An Exploratory Evaluation of the Trainer–Doctor Model in Dental Practice
Source: Healthcare (Basel). 2026 Jun 18;14(12):1759. doi: 10.3390/healthcare14121759 (PMC13300019; doi:10.3390/healthcare14121759)
Supplement: Supplementary file 1 [file healthcare-14-01759-s001.zip]

Archive with 2 entries (2 files):
- Supplementary File S1. TDM framework .svg
- Supplementary File S2. Trainer–Doctor Model Questionnaire.pdf
